# Supplementary material for: Excessive Folic Acid Mimics Folate Deficiency in Human Lymphocytes
Source: Curr Issues Mol Biol. 2022 Mar 23;44(4):1452–62. doi: 10.3390/cimb44040097 (PMC9164024; doi:10.3390/cimb44040097)
Supplement: Supplementary file 1 [file cimb-44-00097-s001.zip]

Archive with 1 entries (1 files):
- cimb-1630012-supplementary.pdf
